# Supplementary material for: Restriction of the Global IgM Repertoire in Antiphospholipid Syndrome
Source: Front Immunol. 2022 Apr 13;13:865232. doi: 10.3389/fimmu.2022.865232 (PMC9043687; doi:10.3389/fimmu.2022.865232)
Supplement: Supplementary file 13 [file DataSheet_1.csv]

	Mimotope Sequence	MAB Group
1	SHKLHKV	1
2	SHRLPLK	1
3	SHRLPAK	1
4	SHRLPVK	1
5	HAPRWHL	2
6	HAPRYHY	2
7	HSPRWHL	2
8	HSPRYHM	2
9	HMSEYPW	3
10	CMTCLVK	3
11	IRPMVYS	3
12	IRPMVDP	3
13	IVPMVTL	3
14	IRPMVST	3
15	IRPMVYV	3
16	IRPMLPG	3
17	IRPMLPA	3
18	IVPMMPE	3
19	MPHWWYP	3
20	YHWDPLP	4
21	HPSYPRH	4
22	HPSDPRH	4
23	HHRDPCH	4
24	MMELGRV	5
25	QVWPSSH	5
26	VNPTYGN	5
27	HPTLLRI	6
28	PVQMPWL	6
29	ITNDFKQ	6
31	ALWGPTS	7
32	LGTLPSA	7
33	SPKMPIL	7
34	FSYLPSH	7
35	STLFMNF	7
41	WGSNPAM	9
42	FGENRPA	9
43	WGSNVTS	9
44	WGTNSEV	9
45	WGANTNL	9
46	PYGLLTP	9
47	AKIHFYS	10
48	DKIHFKS	10
49	VNKPHFH	10
50	AYIHFLP	10
51	SEIHLMG	10
52	AKIHFHS	10
53	HKPHFPS	10
54	ALQIHTM	10
55	AQIHFLP	10
56	DNPHYTT	10
57	GKPHFTT	10
58	SFHIYFL	10
59	SKIHFHT	10
60	RKPHFTG	10
61	LKLHFNT	10
62	RKIHFHP	10
63	GKIHFFR	11
64	GYKPTFS	11
65	SKIHFHP	11
66	NKIHFYP	11
67	SKIHFLS	11
68	GKIHFHP	11
69	SKIHFPE	11
70	CKIHFFR	11
71	DKIHFYP	11
72	RYYPYFP	11
73	AKIHFPP	11
74	EKPHFLV	11
75	AKIHFLP	11
76	HKIHFLP	11
77	RKLHFLP	11
78	SKIHFYH	11
79	MSPRATI	12
80	KLMTHWP	12
81	GLSLPPG	12
82	LPDTLSS	12
83	QPPLTLN	12
84	KHLPLYR	13
85	KHNWPPP	13
86	FHEPKYR	13
87	GHIAKYR	13
88	GHLWKYV	13
90	GTTVIAR	14
91	YQDSAKT	14
92	DWPLQKL	14
93	NSFAPQT	14
94	KTGHTSS	14
95	KGHSLMP	14
96	KVSMNSS	14
97	NRLGSTG	14
98	LVQPHTR	14
99	STEIELY	14
100	QHSEGAL	14
101	NTPNLWN	14
103	SYNQAYP	14
104	NNVQLPN	14
105	THDHLPN	14
106	IPTLPSS	14
107	QLPGRSG	14
108	HYRFDLT	14
109	NHLNGSY	15
111	NHKKGQQ	15
112	WHVPFSL	16
113	TWAWRTP	16
114	WHPLLSP	16
115	WHLPRVI	16
116	WHLPWLE	16
117	RNVPPML	16
118	YVTKIAS	17
119	EFNAARL	17
120	EFNPSNL	17
121	FKASLLH	17
122	TENPFPE	18
123	QFNPFPE	18
124	WENPYPE	18
125	YYNPYPE	18
126	TYNPFPE	18
127	AFNPFPE	18
133	ATWLPPR	20
134	NPRALNY	20
135	ANLFKAK	20
136	YHSSFQA	20
137	ILDNYKL	20
139	YAIMPLV	20
140	MVLWGMH	21
141	QWIFGMS	21
142	EQWLGMS	21
143	EALYGMS	21
144	QWLYGMS	21
145	AIAPFFA	21
146	PHLPMQS	21
147	SIASLSR	21
148	SDSSTLN	21
149	HTTQHRL	21
150	LPPSIPR	22
151	NLRPSIP	22
152	LLPSIPF	22
153	LIPSITW	22
154	WLQDITL	23
155	IDQDITV	23
156	QQDITVH	23
157	QDITLRP	23
158	HIRRILL	23
159	YPMIISP	23
160	ENGADVD	23
161	VHPPPFL	23
162	IQDITLS	24
163	RQDITLV	24
164	GHTQDIT	24
165	QDITLFN	24
166	QDITMFV	24
167	MQNITLF	24
168	QNITLSQ	24
169	LTLPEVA	25
170	APLPEVL	25
171	HLPEVSP	25
172	FLPEVLL	25
173	YLPEVIS	25
174	YLPEVLP	25
175	YLPEVQP	25
176	FLPDVAS	25
177	FLPDVLS	25
178	YLPQVAS	25
179	LTDVRTP	25
180	TTNDFTR	25
181	ILPEVVS	26
182	TLPEVLS	26
183	QLPEVSS	26
184	ALPEVLS	26
185	MLPEVLP	26
186	LELPEVM	26
187	VLQEVSS	26
188	AFPSPTL	26
189	AYTSAHK	26
190	SPAPSDS	27
191	SSQSDPA	27
192	SKPTQLH	27
193	GTATSPH	27
194	SHLGFDD	27
195	TSDTGWR	27
196	YLCKFGC	28
197	SPDELHK	28
198	REPLVYW	28
199	AEPIIYW	28
200	KQPIVFW	28
201	AWPDKQP	29
202	SWPDKMP	29
203	ILSDKMA	29
204	GALTPLR	30
205	SYTPLRP	30
206	GFTPHRS	30
207	AIETLIR	30
208	NYYTPHR	30
209	HTQTRHR	30
210	NDLTPLR	30
211	SPFTPHR	30
212	SYTPHRT	30
216	VPQQKFR	32
217	HSQISSY	32
218	QPTHQLT	32
219	QHQLPSD	32
220	SLLSTPQ	32
221	LRPTLSC	32
222	LPMRPIV	32
223	SHVPNAF	33
224	SHAPNAF	33
225	SHVPDAF	33
226	SHVHNAF	33
227	SHAPSAF	33
228	SHVPHAF	33
229	VVSTGSH	34
230	IPMKGHW	34
232	ALSSDPH	34
233	DPRLSAL	34
234	KPSTLML	34
235	YHWYTSP	34
236	LFMPATP	34
237	ALLPWTD	34
238	SPPPPPI	34
239	SHAPYTH	34
240	NQDVPLF	34
241	MELQTRS	35
243	NTLQPSP	35
244	YMTPFSP	35
245	LHAQSRS	35
246	YHLQPTP	35
247	HFMEPVN	35
248	LSTPSLL	35
249	ITAARLP	35
250	SIDNPLP	35
251	SIITGYL	35
252	AYSMLGH	35
254	SEPVAML	37
256	NLPRLYE	37
257	TYWYMTP	37
258	DTLPLFI	38
259	QRNQTQD	38
260	QWNRTQY	38
261	NTAPHPH	38
262	QEINSSY	39
263	SHPRLSA	39
264	SMPNPMV	39
265	GLQQVLL	39
266	HELSVLL	39
267	YAPQRLP	39
268	TPRTLPT	39
269	APPHALS	39
270	TFSNRFI	39
271	VVPTPPY	39
272	ELAPDSP	39
273	GPGTWRA	40
274	GPGTWRT	40
275	GPGTYRA	40
276	GHGTFRA	40
277	GEGTWRA	40
278	GPLTWRA	40
279	GPSTWRA	40
280	GPNTWRS	40
281	GPYTWRS	40
282	IWAADWV	41
283	VWSVEWV	41
284	PWMGPEW	41
285	IWLQRRH	42
286	LYLQRLR	42
287	MWLQSVH	42
288	YWLQTVR	42
289	LWLMKAR	42
290	ISLLQAR	43
291	IDLMQAR	43
292	IILLQAR	43
293	IELLQAR	43
294	ISLLGAR	43
295	FSLLDAR	43
296	IFLLWQR	43
297	FAQLDWH	43
298	NALWMPT	44
299	SANMPTN	44
300	YLGLTPM	44
301	NRLWMPS	44
302	NKVWPPS	44
303	TSYTGPA	44
304	NKAWFPN	44
305	GWSLSTV	45
306	WRDNAIA	45
307	WNLNTTN	45
308	WNLNHIF	45
310	WGENTIW	45
311	FNLNTAM	45
313	AWNFNSQ	45
314	WNFTARE	45
315	WNQNTAS	45
316	WTYTTFE	45
318	WNQNTVS	45
320	APAIPAS	46
321	APALPAS	46
322	APSIPAS	46
323	GMVQTIF	47
324	CMTCLLA	47
325	GMVQTIW	47
326	AAISGWW	47
327	CMTCLLR	47
328	CMTCLIR	47
329	ADGIVGW	48
330	SAGFAME	48
331	LAAGAVW	48
332	VTPHTGF	48
333	GAHVAGG	48
334	LTACTGF	48
335	LGWAVLD	48
336	GTASVGF	48
337	SLGWAVP	48
338	GVGWAVP	48
339	AVGWAVP	48
340	GPGMALE	48
341	PASLVGF	48
342	SAGWALP	48
343	EVGWAVH	48
344	LNSMVGF	48
345	VGWAVLE	48
346	QMPNLGF	48
347	LVGWALS	48
348	SAGWALE	48
349	SAGVAME	48
350	ADGIVGG	48
351	AGWAVLE	48
352	GVGFALD	48
353	GVGFALE	48
354	RVSAEVW	48
355	LAGWALD	48
356	KHRFNKD	49
357	PIISRAT	49
358	WSMRGTT	49
359	PGPSTTS	49
360	SKPLHKM	49
361	HRRPSRS	49
362	WTDPHPP	49
363	HLAPAQY	49
