# Supplementary material for: Restriction of the Global IgM Repertoire in Antiphospholipid Syndrome
Source: Front Immunol. 2022 Apr 13;13:865232. doi: 10.3389/fimmu.2022.865232 (PMC9043687; doi:10.3389/fimmu.2022.865232)
Supplement: Supplementary file 17 [file DataSheet_5.csv]

	Organism	# of epitopes
40	Homo sapiens	56
46	Human gammaherpesvirus 4	40
78	Trypanosoma cruzi strain CL Brener	36
61	Onchocerca volvulus	21
68	SARS-CoV1	19
55	Middle East respiratory syndrome-related coronavirus	13
76	Triticum aestivum	12
11	Bos taurus	9
41	Homo sapiens (human)	9
48	Human herpesvirus 5 strain AD169	9
62	Palaemon modestus	8
4	Arachis hypogaea (peanut)	7
8	Borrelia miyamotoi	7
27	Helicobacter pylori	7
28	Hepacivirus C	7
45	Human coronavirus OC43	7
58	Mycobacterium tuberculosis	7
33	Hepatitis C virus subtype 1b	6
43	Human coronavirus 229E	4
71	Severe acute respiratory syndrome coronavirus 2	4
3	Arachis hypogaea	3
7	Blomia tropicalis	3
9	Borreliella burgdorferi	3
12	Bos taurus (bovine)	3
21	Dengue virus 2	3
49	Human immunodeficiency virus 1	3
63	Plasmodium falciparum	3
24	Gallus gallus	2
25	Glycine max	2
29	Hepatitis C virus	2
34	Hepatitis C virus subtype 1b AD78	2
44	Human coronavirus NL63	2
52	Human parvovirus B19	2
54	Measles virus strain Edmonston	2
70	Schistosoma japonicum	2
74	Toxoplasma gondii RH	2
1	Andes virus CHI-7913	1
2	Anisakis simplex	1
5	Aspergillus fumigatus	1
6	Bat SARS-like coronavirus	1
10	Borreliella burgdorferi B31	1
13	Brugia malayi	1
14	Chlamydia trachomatis	1
15	Clostridium botulinum	1
16	Clostridium botulinum B	1
17	Clostridium tetani	1
18	Coxsackievirus A9	1
19	Cryptomeria japonica	1
20	Cynodon dactylon	1
22	Dengue virus 2 Puerto Rico/PR159-S1/1969	1
23	Enterovirus A71	1
26	H1N1 swine influenza virus	1
30	Hepatitis C virus (isolate H)	1
31	Hepatitis C virus (isolate H77)	1
32	Hepatitis C virus subtype 1a	1
35	Hepatitis C virus subtype 2a	1
36	Hepatitis C virus subtype 2b	1
37	Hepatitis E virus (strain Burma)	1
38	Hevea brasiliensis	1
39	Holcus lanatus	1
42	Human betaherpesvirus 5	1
47	Human hepatitis A virus Hu/Australia/HM175/1976	1
50	Human papillomavirus type 16	1
51	Human papillomavirus type 16 (Human papilloma virus type 16)	1
53	Human T-lymphotropic virus 2	1
56	Musa acuminata	1
57	Mycobacterium avium subsp. paratuberculosis	1
59	Mycobacterium tuberculosis H37Rv	1
60	Mycoplasma penetrans	1
64	Plasmodium vivax	1
65	Rabies lyssavirus	1
66	Rattus norvegicus	1
67	Ricinus communis	1
69	SARS coronavirus Tor2	1
72	Streptococcus mutans	1
73	Sus scrofa	1
75	Treponema pallidum subsp. pallidum str. Nichols	1
77	Trypanosoma cruzi	1
