# Supplementary material for: Restriction of the Global IgM Repertoire in Antiphospholipid Syndrome
Source: Front Immunol. 2022 Apr 13;13:865232. doi: 10.3389/fimmu.2022.865232 (PMC9043687; doi:10.3389/fimmu.2022.865232)
Supplement: Supplementary file 18 [file DataSheet_6.csv]

Mimotope Sequence	Protein
SAISSHS	dmX-like protein 1
AASSSSP1	AMME syndrome candidate gene 1 protein
AASSSSP2	BEN domain-containing protein 4
AASSSSP3	rho-related BTB domain-containing protein 2
AASSSSP4	cytoplasmic polyadenylation element-binding protein 2
AASSSSP5	Golgi-specific brefeldin A-resistance guanine nucleotide exchange factor 1
AASSSSP6	paxillin
ASNASSP1	pappalysin-1
ASNASSP2	pappalysin-1 preproprotein
ASSSNSP	oxysterol-binding protein-related protein 11
SAYSPSP	doublesex- and mab-3-related transcription factor 2
FPASSSP	globoside alpha-1,3-N-acetylgalactosaminyltransferase 1
SASSSQP	transmembrane protein 40
SGASSRP	roundabout homolog 3
TASSSRP	scavenger receptor class F member 1
AYSSSSP	transcription factor AP-2-delta
SEASSSP1	mucin-17 precursor
SEASSSP2	transcription factor SOX-2
SLHSSSP	tubulin polyglutamylase TTLL4
SLPSSSP	ankyrin repeat domain-containing protein 26
SLSSSPS1	E3 ubiquitin-protein ligase COP1
SLSSSPS2	ubiquitin conjugation factor E4 B
SSADSSP	tumor necrosis factor receptor superfamily member 1B
SASSHSS	transcription factor SOX-4
SFSLSSP	mucin-16
SFSSSQG	dual specificity protein phosphatase 21
TFSSPHS	putative nuclear pore complex-interacting protein family member B2
HSSPSSP1	oxysterol-binding protein 2
HSSPSSP2	cyclin-dependent kinase 14
TSPSSPT1	nuclear factor 1 C-type
TSPSSPT2	PX domain-containing protein kinase-like protein
TSPSSPT3	rho GTPase-activating protein 23
VLSSSSA1	cysteine protease ATG4D
VLSSSSA2	high affinity choline transporter 1
VSSSKPS	zinc finger protein 638
SVLSSHS	mucin-1
SLSSYIS	protocadherin alpha-8
SSGISSP	T-cell activation Rho GTPase-activating protein
SLSSSVL1	RNA demethylase ALKBH5
SLSSSVL2	oxoeicosanoid receptor 1
GLSSSVD	V(D)J recombination-activating protein 1
RLQSSSV	solute carrier family 25 member 36
QLLSSSV	serine/threonine-protein kinase ATR
MSSSTSV	cadherin EGF LAG seven-pass G-type receptor 1
MSELSSS	helicase-like transcription factor
SNSSHSS	ras-associated and pleckstrin homology domains-containing protein 1
SGSASSP	kelch-like protein 34
SSSYASS	cadherin EGF LAG seven-pass G-type receptor 1
STSAYSS1	transmembrane protein KIAA1109
STSAYSS2	inhibin beta E chain preproprotein
SLISTSS	eyes absent homolog 3
QPSLSSS	protocadherin Fat 4
VLPSSSS	adenomatous polyposis coli protein
STGSSSP	rab-like protein 6
VSSSSVS1	telomere-associated protein RIF1
VSSSSVS2	nuclear envelope pore membrane protein POM 121
VSSSSVS3	nuclear envelope pore membrane protein POM 121C
SLQSVSS	zinc finger protein Rlf
VSSSAGS1	E3 ubiquitin-protein ligase SH3RF3
VSSSAGS2	E3 ubiquitin-protein ligase SH3RF3 precursor
SSSASGP1	oxysterols receptor LXR-beta
SSSASGP2	protein PRRC2C
SFSMRSP	proteasome subunit beta type-8
SSSGSPT1	POU domain, class 3, transcription factor 1
SSSGSPT2	POU domain, class 3, transcription factor 2
SSSASLP1	cohesin subunit SA-3
SSSASLP2	BAG family molecular chaperone regulator 3
SSSHPSS	SUMO-interacting motif-containing protein 1
SLSTFSS	mitogen-activated protein kinase kinase kinase 12
SSSPLSP1	nuclear receptor corepressor 2
SSSPLSP2	desert hedgehog protein
SSQSYSP	OTU domain-containing protein 7A
TSQSSPA	forkhead box protein B1
SSSASVP	E3 ubiquitin-protein ligase HECTD1
SVSSASP	protein AF-10
SSNSASP	E3 SUMO-protein ligase RanBP2
TSSPSPV	serine/threonine-protein kinase ULK1
FSSSSPG1	teneurin-2
FSSSSPG2	mitochondrial antiviral-signaling protein
GSSSSHP	histone deacetylase 4
SQSSSPQ	serine/arginine-rich splicing factor 12
SSESSPR	NK-tumor recognition protein
SSQSSPQ	YEATS domain-containing protein 2
VDSSSSP	dual specificity protein phosphatase 7
SSSPSPQ	protein LSM14 homolog B
SSSSTPP	cullin-4B
QSSSSDP	signal-induced proliferation-associated 1-like protein 2
QSSSSSP	histone lysine demethylase PHF8
SSSSPMT	leucine-rich repeats and immunoglobulin-like domains protein 1
SSSYPSP1	3'-5' RNA helicase YTHDC2
SSSYPSP2	V-type proton ATPase 116 kDa subunit a1
TSSSSPL1	testis-expressed protein 2
TSSSSPL2	melanoma-associated antigen 1
STLSTSS1	homeodomain-interacting protein kinase 3
STLSTSS2	fibrous sheath-interacting protein 2
THSTSSP	V-set and transmembrane domain-containing protein 2A
TSPSVSP	dmX-like protein 2
WSSYQSP	cytoplasmic polyadenylation element-binding protein 4
TSSSPSS1	AMME syndrome candidate gene 1 protein
TSSSPSS2	sorbin and SH3 domain-containing protein 2
TSSSPSS3	mitogen-activated protein kinase kinase kinase kinase 4
TSSSPSS4	voltage-dependent T-type calcium channel subunit alpha-1H
TSSSPSS5	DNA damage-inducible transcript 4 protein
VSSSPRS	integrator complex subunit 7
VLSSSGS	plectin
DVTSSSS	mucin-16
SHSSHSS	calcium-activated potassium channel subunit alpha-1
SSELSSS1	contactin-associated protein-like 4
SSELSSS2	contactin-associated protein-like 3
SSELSSS3	DNA (cytosine-5)-methyltransferase 3-like
SSELSSS4	contactin-associated protein-like 3B precursor
SLESTSS1	brefeldin A-inhibited guanine nucleotide-exchange protein 1
SLESTSS2	zinc finger FYVE domain-containing protein 26
SLSTNSS1	TP53-binding protein 1
SLSTNSS2	MICAL-like protein 1
YSSSSTE	protein SREK1IP1
IISTSSR	seipin
NHSYSHS	leucine-rich repeat flightless-interacting protein 2
SSYSHSH	Alstrom syndrome protein 1
SSSYRIS	papilin
YLSSATN	E3 SUMO-protein ligase PIAS4
YSHSSTR	Golgi SNAP receptor complex member 1
VNSSPRS	macoilin
HDGSLSP	protein phosphatase 1 regulatory subunit 14A
SSHLSPR	lysine-specific demethylase 2B
SSVLSSP1	sal-like protein 1
SSVLSSP2	serine/threonine-protein kinase WNK1
SLSYMPR	E3 ubiquitin-protein ligase RFWD3
DSLGSPA	anoctamin-1
FLSSYPN	clustered mitochondria protein homolog
ASSASAP1	nuclear factor related to kappa-B-binding protein
ASSASAP2	vacuolar fusion protein MON1 homolog B
SGSSTPV	protein AF-10
SFSSPVR	phosphatidylinositol 4-kinase beta
SSSAPVA	E3 ubiquitin-protein ligase UBR4
SSSTAPP1	small conductance calcium-activated potassium channel protein 2
SSSTAPP2	uncharacterized protein KIAA0232
SSSAPAA	transmembrane protein 200C
SNSSTVP	olfactory receptor 56A1
LASSYAP	BAH and coiled-coil domain-containing protein 1
NNLSSAR	kxDL motif-containing protein 1
RLSSAPS1	kinesin-like protein KIF6
RLSSAPS2	zinc finger matrin-type protein 5
ELTSSAP1	transducin-like enhancer protein 3
ELTSSAP2	transducin-like enhancer protein 2
ELTSSAP3	transducin-like enhancer protein 4
ELTSSAP4	transducin-like enhancer protein 1
QLSSRST1	C-C motif chemokine 24
QLSSRST2	C-C motif chemokine 24 precursor
HSSSNTI	spindle assembly abnormal protein 6 homolog
YLSSSTV	voltage-dependent T-type calcium channel subunit alpha-1I
VLSSSTI	replication protein A 70 kDa DNA-binding subunit
MSQLSST1	polycystic kidney disease 2-like 2 protein
MSQLSST2	ubiquitin carboxyl-terminal hydrolase 2
VMSSSGT	basic helix-loop-helix domain-containing protein USF3
SAMISPS	mucin-16
SLTFASP	CLOCK-interacting pacemaker
SLASPSP	interferon-stimulated gene 20 kDa protein
SQILSPS	F-box only protein 43
SMLSPKS	vacuolar protein sorting-associated protein 35
SLASPSL1	Homeobox protein cut-like 1
SLASPSL2	cadherin-related family member 5
SLASPSL3	5-hydroxytryptamine receptor 6
HILSPVS	UPF0606 protein KIAA1549
SLSKPSQ	GRB2-associated-binding protein 4
SLSPSPQ1	phosphatidylinositol 4,5-bisphosphate 5-phosphatase A
SLSPSPQ2	sperm-associated antigen 5
SLTSPST1	coronin-7
SLTSPST2	CORO7-PAM16 protein
SLSSPYS	homeodomain-interacting protein kinase 1
SLSRHPS	proline-rich transmembrane protein 2
ESLSPSG1	cyclic AMP-dependent transcription factor ATF-6 beta
ESLSPSG2	interleukin-15 receptor subunit alpha
YSLASPT	putative uncharacterized protein C3orf56
SQLSPVP	B-cell lymphoma 3 protein
SLQVSPS	kinesin-like protein KIF20A
SLTSSPS	kinesin-like protein KIF1B
NIQLSDS	myosin-11
MSVHLSP	40S ribosomal protein S11
SSGLSSR	teneurin-2
VTSLSSW	zinc finger protein 554
DSHSLSS	lysophosphatidic acid receptor 5
QTSHLSS1	disintegrin and metalloproteinase domain-containing protein 9
QTSHLSS2	disintegrin and metalloproteinase domain-containing protein 9 precursor
TSLNSTS	receptor-type tyrosine-protein phosphatase zeta
STSLTSS	transcription factor Sp4
TLSLNSS	baculoviral IAP repeat-containing protein 6
TVSLVSS	solute carrier family 25 member 47
SMLNDSS	zinc finger protein 462
ASLSSTV	olfactory receptor 5H6
ASLSSPD	inverted formin-2
SLSSTPP	centromere protein U
ASLSSPR	required for excision 1-B domain-containing protein
SLSSASP1	rab11 family-interacting protein 5
SLSSASP2	ORC ubiquitin ligase 1
SGLQSAP	ras-specific guanine nucleotide-releasing factor RalGPS2
FPSLSSP	proline-rich protein 19
GSLSSAR	metalloreductase STEAP2
SLSVSPT	heparin cofactor 2 precursor
YLQESSP	type 2 phosphatidylinositol 4,5-bisphosphate 4-phosphatase
YLSQSHP	NMDA receptor synaptonuclear signaling and neuronal migration factor
SHLSSQP	dipeptidyl peptidase 2
SLSSQAL	endothelial cell-selective adhesion molecule precursor
SLSSPQM	lysosomal thioesterase PPT2
VSLTSSP	interphotoreceptor matrix proteoglycan 2 precursor
SLRSSVP	regulator of G-protein signaling 12
SLSGSPL1	DNA-directed RNA polymerase I subunit RPA34
SLSGSPL2	tyrosine-protein kinase BAZ1B
SLSSATP	schlafen family member 5
SLISSPW	N-terminal EF-hand calcium-binding protein 2
LSLTSSA	Fanconi anemia group E protein
SLRPSSP	epidermal growth factor receptor kinase substrate 8-like protein 3
SLSSVTA1	fibrous sheath-interacting protein 2
SLSSVTA2	olfactory receptor 4F4
SLSSVTA3	olfactory receptor 4F17
SLSSVTA4	olfactory receptor 4F5
MSLSSKV	ubiquitin-associated protein 1
SLTSSPL	lysine-specific demethylase 5D
SPLSSPR1	serine/threonine-protein kinase BRSK2
SPLSSPR2	serine/threonine-protein kinase BRSK1
SLSSTDA	G patch domain-containing protein 2
SLSSTLP	death domain-containing protein 1
SLTVSSA	transmembrane protein FAM155A
SLTVSSP	SH3 and multiple ankyrin repeat domains protein 2
SLVSAPT	BRCA2-interacting transcriptional repressor EMSY
SLSASPA1	enhancer of filamentation 1
SLSASPA2	NAD kinase
SQLFSSV	pleckstrin homology domain-containing family S member 1
SLSSHPT	voltage-dependent N-type calcium channel subunit alpha-1B
SLSQSPG	natural resistance-associated macrophage protein 2
SLSSPES	homeobox protein Hox-B5
SVLPSAP	netrin receptor DCC
SLKSSTL	equatorin
SLSAPFP1	serine/threonine-protein kinase LMTK2
SLSAPFP2	serine/threonine-protein kinase LMTK2 precursor
SLTSSPY	interphotoreceptor matrix proteoglycan 2 precursor
SLSTSPV1	tyrosine-protein kinase transmembrane receptor ROR2
SLSTSPV2	uncharacterized protein KIAA2026
SLSSEMY1	coagulation factor V
SLSSEMY2	coagulation factor V preproprotein
DSGSPSP1	tripartite motif-containing protein 16
DSGSPSP2	melanoma-associated antigen 8
SESRSGS1	transformer-2 protein homolog alpha
SESRSGS2	DNA repair protein XRCC1
SSVRSGS	contactin-1
SSSSAAQ	transmembrane protein KIAA1109
ISSSVLK	RAD51-associated protein 2
SNSSSSS1	CLIP-associating protein 1
SNSSSSS2	Homeobox protein cut-like 1
SNSSSSS3	multiple epidermal growth factor-like domains protein 10
SNSSSSS4	protein FAM76B
SNSSSSS5	NK-tumor recognition protein
SNSSSSS6	protein ENL
SNSSSSS7	transcription factor E2F4
SNSSSSS8	early growth response protein 1
SNSSSSS9	RNA polymerase-associated protein RTF1 homolog
SQSSAST	metabotropic glutamate receptor 3
SDESERI	cytosolic 5'-nucleotidase 1A
SSSGLPG1	protein Shroom1
SSSGLPG2	tyrosine-protein phosphatase non-receptor type 13
SSKNSHL	DNA-dependent metalloprotease SPRTN
SSSGFAS	nuclear pore complex protein Nup153
SVRSMVS	rapamycin-insensitive companion of mTOR
ISRSQSV	polyhomeotic-like protein 1
SSSSTRK	cyclin-T1
SSSPARA	BRI3-binding protein precursor
VSSSQLN	SLIT and NTRK-like protein 3 precursor
SSQWSSG1	cubilin
SSQWSSG2	cubilin precursor
SSSRDSG	insulinoma-associated protein 2
SSSSTQH	mucin-16
SSSVQLK	zinc finger protein 410
SSSHAVV	zinc finger protein 619
SSSVLGH	trinucleotide repeat-containing gene 6C protein
SVSSSVV	tubby-related protein 3
SSSSTSL1	NHS-like protein 1
SSSSTSL2	homeobox protein Hox-D9
SSVSISH1	lamin-B1
SSVSISH2	protein FAM214A
SSSVSSE	vasopressin V2 receptor
SDSGSST	zinc finger protein 395
RSSSALD	centrosomal protein of 131 kDa
SSSADIS	histone-lysine N-methyltransferase 2C
SSSSSTS1	protein sprouty homolog 4
SSSSSTS2	protein AF-9
SSSSSTS3	zinc finger CCHC domain-containing protein 10
SSSSSTS4	chromodomain-helicase-DNA-binding protein 9
SSSSSTS5	A disintegrin and metalloproteinase with thrombospondin motifs 9
SSSSSTS6	heat shock protein beta-7
SSSSSTS7	PDZ domain-containing protein 9
SSSSSTS8	chromobox protein homolog 2
SSSSSTS9	CREB-regulated transcription coactivator 2
SSSSSTS10	oligodendrocyte transcription factor 2
SSSSSTS11	RNA exonuclease 1 homolog
SSSSSTS12	serine/threonine-protein kinase ULK1
SSSSSTS13	pinin
SSSSSTS14	nucleosome assembly protein 1-like 3
SSSSSTS15	msx2-interacting protein
SSSSSTS16	phosphofurin acidic cluster sorting protein 1
SSSSSTS17	oligodendrocyte transcription factor 1
SSSGAFS	membrane frizzled-related protein
SSTSRPA	E3 ubiquitin-protein ligase UHRF1
STSSDRP1	hepatocyte cell adhesion molecule
STSSDRP2	hepatocyte cell adhesion molecule precursor
VSSSRHP1	RPS10-NUDT3 protein
VSSSRHP2	diphosphoinositol polyphosphate phosphohydrolase 1
SSSHNRP	E3 ubiquitin-protein ligase HUWE1
SDSTQVP	mast cell-expressed membrane protein 1
SVNSVTP	oviduct-specific glycoprotein precursor
FSQSAPQ	xin actin-binding repeat-containing protein 1
SSRAVSP	phosphatidylinositide phosphatase SAC2
SGTSDPR	serine protease HTRA2, mitochondrial
SITEGSP	EF-hand calcium-binding domain-containing protein 13
SDRSIPQ	protein FAM83G
RSSDSYP	rho GTPase-activating protein 29
SVDSPRI	inner nuclear membrane protein Man1
SSQTNVP	ankyrin repeat domain-containing protein 46
SIRSEGT	palmitoyltransferase ZDHHC5
SSSTPFQ	zinc finger protein basonuclin-1
SSTSPGI	pecanex-like protein 2
STSWRVP	CPX chromosomal region candidate gene 1 protein
STSQSPH	DNA damage-inducible transcript 3 protein
STESHSP	kinesin-like protein KIF16B
SSQEFSP	iporin
SSTNDPR	nucleus accumbens-associated protein 1
SESRHPG	ephrin-B3 precursor
SSERAPG	transmembrane channel-like protein 8
QSQSTKP	palladin
SFGSRIP	dnaJ homolog subfamily C member 14
SVSDTPH	kelch-like protein 33
SNYTISP	protocadherin beta-7 precursor
SSVSPGG	autophagy-related protein 9B
SITSQPE	migration and invasion-inhibitory protein
SSTGDVP	potassium channel subfamily T member 2
HSLRLST	adhesion G-protein coupled receptor G4
ASLLLPS1	cadherin-24
ASLLLPS2	uncharacterized protein C9orf50
SALPLLS	general transcription factor 3C polypeptide 3
SLPLSSP1	ankyrin repeat and KH domain-containing protein 1
SLPLSSP2	ANKHD1-EIF4EBP3 protein
SLPLSPT	voltage-dependent L-type calcium channel subunit beta-2
LSLHPGS	branched-chain-amino-acid aminotransferase, cytosolic
VLSLPSA	trafficking protein particle complex subunit 10
SALLHPS	nuclear factor of activated T-cells, cytoplasmic 2
GLGSLPS	zinc finger homeobox protein 3
SLLSPSY1	glucose-fructose oxidoreductase domain-containing protein 2
SLLSPSY2	beta,beta-carotene 15,15'-dioxygenase
SAQLLSR	pyruvate kinase PKLR
SRLTYVS	centrosomal protein of 192 kDa
DSRLLST	collagen alpha-1(XVII) chain
DSLLSNK	MAX gene-associated protein
DSVLLTS	UHRF1-binding protein 1-like
SLPALRS1	dynamin-2
SLPALRS2	tudor domain-containing protein 6
SLPALRS3	zinc finger protein 646
SPLLSRS1	probable peptidyl-tRNA hydrolase
SPLLSRS2	C2 calcium-dependent domain-containing protein 4C
ESLTLSR	transcription factor TFIIIB component B'' homolog
SLLSPQK	afadin- and alpha-actinin-binding protein
GSLLDVS	apolipoprotein B receptor
GSLGPLS	POU domain, class 2, transcription factor 3
GSNLTLS	endogenous retroviral envelope protein HEMO precursor
GSLLSPS	glucose-fructose oxidoreductase domain-containing protein 2
SISLLSE	histone-lysine N-methyltransferase ASH1L
SLKLIPS	selenoprotein V
SLPLQSL	ALS2 C-terminal-like protein
SLLPSIL	coatomer subunit gamma-2
HYSLLPS	connector enhancer of kinase suppressor of ras 2
SLLASPT1	cryptochrome-2
SLLASPT2	cryptochrome-1
HLSLLST	arrestin domain-containing protein 5
SLLAVLS	torsin-4A
SLSLVLS	NLR family CARD domain-containing protein 4
SHSLLST1	hepatocyte nuclear factor 1-alpha
SHSLLST2	DNA topoisomerase 3-beta-1
SLLQVLS	cullin-9
MSLPKLS	nucleoporin GLE1
SPLLYST1	olfactory receptor 5P2
SPLLYST2	olfactory receptor 5P3
SPVLLSS1	ataxin-7
SPVLLSS2	ETS domain-containing protein Elk-3
SLLAESV1	fibrocystin-L
SLLAESV2	fibrocystin-L precursor
SLLPVRS	small kinetochore-associated protein
SLMTLST	protein-arginine deiminase type-4
SLLRPLS	chondroitin sulfate glucuronyltransferase
SLLSPLS	GTPase-activating Rap/Ran-GAP domain-like protein 3
SLLPAPS	B-cell differentiation antigen CD72
SLLPLLS1	vascular endothelial zinc finger 1
SLLPLLS2	IGF-like family receptor 1
SLLPLLS3	calcium/calmodulin-dependent protein kinase type 1B
SLLPLSH1	forkhead box protein P4
SLLPLSH2	E3 ubiquitin-protein ligase RNF213
SVLLAPS1	mRNA-decapping enzyme 1A
SVLLAPS2	actin-related protein 10
SILLGAS	patched domain-containing protein 1
SLLSTAS	immunoglobulin superfamily member 10
SLLKSLA	lysine-specific demethylase 6B
SLLLPSP	uncharacterized protein C9orf50
SLLLPSS1	rho guanine nucleotide exchange factor 40
SLLLPSS2	NUT family member 2A
SLLLPSS3	NUT family member 2B
SLLLPSS4	nUT family member 2E
SLLPIRS	transmembrane protease serine 7
SLLSLAT	E3 ubiquitin-protein ligase LRSAM1
LPSLTVS	uncharacterized protein C16orf46
SLLTPSR	serine/threonine-protein kinase LATS2
SLLISQT	protein sidekick-1
SLLLTSS	zinc finger protein 502
SLLSSTE	myc proto-oncogene protein
SLLNSQS	zinc finger MYM-type protein 3
SLTNLSS1	synaptotagmin-like protein 2
SLTNLSS2	endothelial cell-selective adhesion molecule precursor
SLPLSST	retinoic acid-induced protein 1
SLPLFYS	coiled-coil domain-containing protein 168
SLPFLLS	nuclear receptor subfamily 4 group A member 1
KLPSLLS	interferon-related developmental regulator 1
SLGPLVS	cullin-associated NEDD8-dissociated protein 1
SLTNLSA	non-lysosomal glucosylceramidase
DLTHSLS	protein CMSS1
SLTYLSR	protein-tyrosine sulfotransferase 1
SDSLTLS	sterile alpha motif domain-containing protein 15
SPSLLSE1	prolactin receptor
SPSLLSE2	death domain-associated protein 6
SPSLLPS	teneurin-2
SLLSFNP	SH3-containing GRB2-like protein 3-interacting protein 1
SPSQLLS	TBC1 domain family member 9B
QPSLLLS	vacuolar protein sorting-associated protein 13B
SVKWLPS	fibronectin
TSQLTLS	FH2 domain-containing protein 1
NSLVRTS1	golgin subfamily A member 6-like protein 10
NSLVRTS2	golgin subfamily A member 6-like protein 9
NSLVRTS3	golgin subfamily A member 6-like protein 4
SLQLQSL	[3-methyl-2-oxobutanoate dehydrogenase [lipoamide]] kinase, mitochondrial
SLLFTYS	CMP-N-acetylneuraminate-beta-galactosamide-alpha-2,3-sialyltransferase 2
SLLSRFS	protein PRRC2A
SLTLSSS1	juxtaposed with another zinc finger protein 1
SLTLSSS2	T-box transcription factor TBX18
SLLSPLH1	rho GTPase-activating protein 4
SLLSPLH2	dual specificity protein phosphatase 16
SILHLSA	5-hydroxytryptamine receptor 1F
SLKLPSN1	pregnancy zone protein
SLKLPSN2	pregnancy zone protein precursor
SLDLLSS1	prominin-2
SLDLLSS2	inositol-pentakisphosphate 2-kinase
SLLRSTA	TBC1 domain family member 22A
SLLRHPS	E3 ubiquitin-protein ligase MYCBP2
SLLHLSL	sperm-associated antigen 5
SLILPDS	lysosomal-trafficking regulator
SWLLSVS	zinc finger protein 839
SLLNSLM	ras-interacting protein 1
SLQLSNL	SLAM family member 6
SLLSNLA	peroxisomal membrane protein 11C
SLLTSLN1	progesterone receptor
SLLTSLN2	zinc finger protein Helios
SLLKSLS	olfactory receptor 5AU1
SLSNLLS	putative zinc finger protein 705E
VSLLPTS	NFX1-type zinc finger-containing protein 1
SVLLSFT	ubinuclein-1
SLPLASS	gamma-aminobutyric acid receptor subunit delta
SLQPRSH	pleckstrin homology domain-containing family A member 6
VSLLSES	26S proteasome non-ATPase regulatory subunit 1
SLRLSLQ	dual oxidase 1
SLLSSKF	V-type proton ATPase 116 kDa subunit a2
SNPLLAS	zinc finger homeobox protein 3
SQPLLSS	pleckstrin homology domain-containing family H member 2
TSNLLSS1	serine/threonine-protein kinase LMTK2
TSNLLSS2	serine/threonine-protein kinase LMTK2 precursor
SPLLAVS	protoheme IX farnesyltransferase, mitochondrial
SLPLDSW	inactive ubiquitin carboxyl-terminal hydrolase 54
SSPLLSS	speriolin
DSSDLLS	RAS guanyl-releasing protein 4
SSKLPLS	centrosomal protein of 85 kDa
EDSLLSL	adenylate cyclase type 8
HLSLRSL	parkin coregulated gene protein
SPSPSPS1	podocalyxin
SPSPSPS2	latent-transforming growth factor beta-binding protein 4
SPSPSPS3	arf-GAP with GTPase, ANK repeat and PH domain-containing protein 2
SPSPSPS4	myelin regulatory factor
SPSPSPS5	growth arrest-specific protein 2
SPSPSPS6	cysteine-rich protein 2-binding protein
SPSPSPS7	acid-sensing ion channel 3
SPSPSPS8	transcription factor Sp8
SPSPSPS9	splicing factor, arginine/serine-rich 19
SPSPSPS10	symplekin
SPSPSPS11	diacylglycerol kinase kappa
SPSPSPS12	anoctamin-8
SPSPSPS13	insulinoma-associated protein 2
ASPSSSP1	smoothelin
ASPSSSP2	B-cell lymphoma 3 protein
SPSSPSP1	ankyrin repeat domain-containing protein 17
SPSSPSP2	putative inactive group IIC secretory phospholipase A2
SPSSPSP3	transmembrane protein 245
SPSSPSP4	EZH inhibitory protein
SASTPSS1	cyclin-dependent kinase-like 5
SASTPSS2	mucin-12 precursor
SSPISAS	ubiquitin carboxyl-terminal hydrolase 6
SGPSSAS	zinc finger protein 831
SHPSSAS	homeobox protein Hox-D3
SPSLASL	ferritin, mitochondrial precursor
SPSSAST1	putative E3 ubiquitin-protein ligase UNKL
SPSSAST2	mucin-4
SPSSAVS	FRAS1-related extracellular matrix protein 2 precursor
SLPSASA	oxysterol-binding protein-related protein 10
SPLSATS	titin
SPSSSRP	coiled-coil domain-containing protein 6
HNLSLTV	jupiter microtubule associated homolog 1
DSSPSSS1	rab11 family-interacting protein 1
DSSPSSS2	histone deacetylase 7
DSSPSSS3	ribonuclease pancreatic precursor
SAPHSSS	bromodomain adjacent to zinc finger domain protein 2A
SAPSVSS	RNA-binding protein 25
DVQSLSL	sorting nexin-25
DQSLSHL	tubulin epsilon and delta complex protein 1
SLSVLTF	disintegrin and metalloproteinase domain-containing protein 21 preproprotein
SSVPRSS	RNA/RNP complex-1-interacting phosphatase
ESSPSLS1	oxidation resistance protein 1
ESSPSLS2	histone-lysine N-methyltransferase ASH1L
ESSPSLS3	E3 ubiquitin-protein ligase RNF182
HPSSRSS	abl interactor 2
SGSDLSL	TRPM8 channel-associated factor 1
GSLPSLS1	ciliogenesis and planar polarity effector 1
GSLPSLS2	plexin-D1
GSLPSLS3	protein AF-17
GSLPSLS4	plexin-D1 precursor
SIYLPSS	immunoglobulin superfamily member 3
VGSLPSS	hamartin
GPSLSST1	coronin-7
GPSLSST2	CORO7-PAM16 protein
SLPSLSQ1	homeobox protein CDX-2
SLPSLSQ2	coiled-coil domain-containing protein 168
SYLPSLR	zinc finger protein 136
SLPSLAV	E3 ubiquitin-protein ligase TRIM8
SLSPSQL	leucine-rich repeat-containing protein 14B
GSPSVSS	protein piccolo
VLSLSRL	histone-lysine N-methyltransferase SETD2
HSPASLS	protein mono-ADP-ribosyltransferase PARP4
HSPLSLS1	ubiquitin carboxyl-terminal hydrolase CYLD
HSPLSLS2	ankyrin repeat and MYND domain-containing protein 1
HPSLPSS	zinc finger protein 239
SLPSSSQ1	protein ELYS
SLPSSSQ2	myomesin-1
SVPSPSI	activating transcription factor 7-interacting protein 1
TSPTSST	nucleosome-remodeling factor subunit BPTF
SIQPSLS	pecanex-like protein 1
ISPSPSA	sickle tail protein homolog
KPSHLSS	dipeptidyl peptidase 2
KSPSLVS1	protein HEG homolog 1
KSPSLVS2	homeobox protein aristaless-like 3
KSPSLVS3	protein HEG homolog 1 precursor
SPVLSLS1	transmembrane protein KIAA1109
SPVLSLS2	tapasin
SLFSPSS	pumilio homolog 1
LSKPLSS	DNA mismatch repair protein Mlh1
LSMSARL	Krueppel-like factor 5
ELPSSST1	cytosolic 5'-nucleotidase 1B
ELPSSST2	NT5C1B-RDH14 protein
SLSPPSS1	kinesin-like protein KIF21A
SLSPPSS2	histone-lysine N-methyltransferase SETD2
SLSPPSS3	protein WWC3
SPYSLSQ	ubiquitin carboxyl-terminal hydrolase MINDY-1
VPSPSPS1	rab11 family-interacting protein 1
VPSPSPS2	latent-transforming growth factor beta-binding protein 4
SLSALIY1	ornithine decarboxylase antizyme 2
SLSALIY2	olfactory receptor 2AG1
SLSAIYL	plectin
SMLDSLE	meiosis 1 arrest protein
SPYLSLS	syntaxin-binding protein 2
SPSLSRL	voltage-dependent T-type calcium channel subunit alpha-1H
SPLSPLS1	synaptopodin 2-like protein
SPLSPLS2	CTTNBP2 N-terminal-like protein
SPLSPLS3	CLOCK-interacting pacemaker
SPSLVSL1	protein ECT2
SPSLVSL2	protein HEG homolog 1
SPSLVSL3	homeobox protein aristaless-like 3
SPSLVSL4	protein HEG homolog 1 precursor
VSPSTST	olfactory receptor 51V1
SPSTTSS	RNA-binding motif, single-stranded-interacting protein 1
SLSGLVH	very long-chain specific acyl-CoA dehydrogenase, mitochondrial
SPSSPSR	sorbin and SH3 domain-containing protein 2
SWPASSS	transmembrane protein 94
SSPASST	microtubule-associated serine/threonine-protein kinase 1
SPATSSS	DNA repair-scaffolding protein
SPTSSSG	histamine H3 receptor
SPNHSSS	LIM/homeobox protein Lhx8
SPILSSV	mucin-1
GPSLSSV	transmembrane channel-like protein 4
SPLSTSS	tensin-1
GPLISSS	poly(A) polymerase beta
SPPSLSS	mucin-16
SPPTSSS	T-box transcription factor T
SPSPSST	protein bassoon
SPSLSST1	cadherin-7
SPSLSST2	nck-associated protein 5-like
SPSLSST3	E3 ubiquitin-protein ligase RNF182
YPSLSIH	beta-Ala-His dipeptidase precursor
HSPSSSS	CAP-Gly domain-containing linker protein 2
SPLSSSS1	WAS/WASL-interacting protein family member 1
SPLSSSS2	vascular endothelial growth factor receptor 1
SPLSSSS3	paraspeckle component 1
SPSSSSP1	short transient receptor potential channel 1
SPSSSSP2	TBC1 domain family member 25
SPSSSSP3	microtubule-associated serine/threonine-protein kinase 3
SPSSSSP4	AT-rich interactive domain-containing protein 4A
SPSSSSP5	ubinuclein-2
SPSSSSP6	splicing factor, arginine/serine-rich 19
SPSSSSV1	neuroendocrine convertase 1
SPSSSSV2	ataxin-2
SPSSSSV3	microtubule-actin cross-linking factor 1
SQPSSPR1	ubiquitin conjugation factor E4 B
SQPSSPR2	rho GTPase-activating protein 39
SPSVSLS	centrosome-associated protein 350
SPTLSVS1	kelch-like protein 17
SPTLSVS2	POU domain, class 4, transcription factor 3
SVHSPSS	nesprin-2
NQILSVL	metaxin-1
SQPRSSS	globoside alpha-1,3-N-acetylgalactosaminyltransferase 1
SPSVSST1	treacle protein
SPSVSST2	insulin-like growth factor-binding protein 3
SPSVSST3	dedicator of cytokinesis protein 6
SPSVSST4	mucin-16
VSPVSST	zonadhesin
SLSDLTG	cdc42 effector protein 3
SHPSSDS	transient receptor potential cation channel subfamily M member 3
SQHPSSS	mitogen-activated protein kinase 8
SLSLAHT	acyl-coenzyme A oxidase-like protein
SLSPESS	inactive ubiquitin carboxyl-terminal hydrolase 54
SLESRLH	tetratricopeptide repeat protein 39B
SLSALHG	neuronal pentraxin receptor
SPSNQSS	signal-induced proliferation-associated 1-like protein 2
SNSPSDS1	protocadherin Fat 1
SNSPSDS2	protocadherin Fat 1 precursor
SPSGSAF	dedicator of cytokinesis protein 7
SPSVSYL	steroid 17-alpha-hydroxylase/17,20 lyase precursor
SSPSLTS	mediator of RNA polymerase II transcription subunit 23
STPLSSS1	rho guanine nucleotide exchange factor 4
STPLSSS2	protein AF-17
SPLSFFS	transmembrane protein 87A
SPLSSGS	protein phosphatase Slingshot homolog 2
SPLSVSS	inositol hexakisphosphate and diphosphoinositol-pentakisphosphate kinase 2
SPPLSSH	ETS domain-containing protein Elk-4
SPDNPSS	basic leucine zipper transcriptional factor ATF-like 2
SPSSPLS	peptidyl-prolyl cis-trans isomerase CYP95-like
SPSTPSS1	coronin-7
SPSTPSS2	CORO7-PAM16 protein
SPSSPGS	poly [ADP-ribose] polymerase tankyrase-1
SPYTSSR	proline-, glutamic acid- and leucine-rich protein 1
SSTLPSS1	centrosomal protein of 152 kDa
SSTLPSS2	metal regulatory transcription factor 1
SSPSSVN1	microtubule-associated tumor suppressor 1
SSPSSVN2	ran-binding protein 10
STPSSST1	histone-lysine N-methyltransferase 2A
STPSSST2	ubiquitin-like protein 7
STPSSST3	mitogen-activated protein kinase kinase kinase 1
SVSIPSS	serine/threonine-protein kinase Sgk3
YSPVSSP	calcium/calmodulin-dependent protein kinase kinase 2
SVPSSFS	serine/threonine-protein phosphatase 4 regulatory subunit 4
TVSGPSS	E3 ubiquitin-protein ligase HECTD1
STKLPSS	muscarinic acetylcholine receptor M3
VSPTPSS1	mucin-6 precursor
VSPTPSS2	forkhead box protein D4
SSPSLES	uncharacterized protein C2orf81
SMPSSPH	secretion-regulating guanine nucleotide exchange factor
KSLSLVF	protein GPR107
SPSSTPV1	regulating synaptic membrane exocytosis protein 2
SPSSTPV2	SLAIN motif-containing protein 2
SFHSLSL	prenylcysteine oxidase-like
SIPSSSF1	AF4/FMR2 family member 1
SIPSSSF2	mucin-16
QNLNSVL	kinase D-interacting substrate of 220 kDa
ASSPLSH	ankyrin repeat domain-containing protein 34B
SSQLPVS	solute carrier organic anion transporter family member 1C1
ASVYSPS	E3 ubiquitin-protein ligase Topors
YESRLSA	receptor-type tyrosine-protein phosphatase R
GLSPLSR	cyclic AMP-responsive element-binding protein 3-like protein 1
SYARIVS1	olfactory receptor 1E1
SYARIVS2	olfactory receptor 1E2
SSGSLPS1	PDZ domain-containing protein 7
SSGSLPS2	retinitis pigmentosa 1-like 1 protein
HLSPELS	phospholipid-transporting ATPase VA
MSFSLHS	zinc finger protein 177
LPSSPLS	COP9 signalosome complex subunit 1
YLSQPLS	E3 ubiquitin-protein ligase MYCBP2
SSHLSVV1	olfactory receptor 1M1
SSHLSVV2	olfactory receptor 1G1
SSHLSVV3	olfactory receptor 2M4
SSVPLSR	transcription factor HIVEP3
SSPLSTR	calcium and integrin-binding protein 1
SNSLRSV	inositol polyphosphate 5-phosphatase K
GSVRSLS	SRC kinase signaling inhibitor 1
SSPQHLS	potassium voltage-gated channel subfamily B member 2
SSQMLTS	protein furry homolog
SSDLSRI	potassium voltage-gated channel subfamily H member 6
ISPVLSD	glycosaminoglycan xylosylkinase
SVNGSLS	zinc finger protein 23
SSGVSLS	ubiquitin-associated protein 2
SSGLQSV1	chromodomain-helicase-DNA-binding protein 8
SSGLQSV2	casein kinase I isoform delta
SSKLNSV	zinc finger protein 703
SVSNPHS	dedicator of cytokinesis protein 10
GSQPLTS	fas-binding factor 1
SVSLSAT	metabotropic glutamate receptor 5
SVSRLPS	mitotic checkpoint serine/threonine-protein kinase BUB1
SQQSYLS	methylcrotonoyl-CoA carboxylase subunit alpha, mitochondrial
SSPYLSA	protein AF-10
SEVTSLS	soluble scavenger receptor cysteine-rich domain-containing protein SSC5D
YSNEPLS	ankyrin repeat domain-containing protein 31
YSVQSLS	androglobin
SSPLKSH	zinc finger protein 174
SSQGLSR	dendrin
VSYSNMI	zinc finger C3H1 domain-containing protein
AAAPPGL	cell adhesion molecule 1
AAPAPGL1	beta-1,3-N-acetylglucosaminyltransferase lunatic fringe
AAPAPGL2	PR domain zinc finger protein 1
AAPAPGL3	doublesex- and mab-3-related transcription factor A2
AAPAPGL4	6-phosphogluconolactonase
AAPPALS1	protein FAM189A2
AAPPALS2	histone-lysine N-methyltransferase 2D
APPLLSP	PR domain zinc finger protein 14
APPLSPL	PWWP domain-containing DNA repair factor 3B
AAPPQLR	peroxisomal membrane protein 4
AQPATPL	synaptojanin-1
GAPAGPL	galectin-3
AAPPPLT1	leucine-rich repeat and fibronectin type III domain-containing protein 1
AAPPPLT2	leucine-rich repeat and fibronectin type III domain-containing protein 1 precursor
AGVPPTL	transforming acidic coiled-coil-containing protein 2
AGVSPPL	WD repeat-containing protein 54
APPLPRV	serine/threonine-protein kinase WNK4
APPALAN	(E2-independent) E3 ubiquitin-conjugating enzyme FATS
APPALAT1	sialic acid-binding Ig-like lectin 12
APPALAT2	proline-rich protein 36
APPLPLS1	max-binding protein MNT
APPLPLS2	contactin-2
APPKPLV	ras-associated and pleckstrin homology domains-containing protein 1
WAPERPL	filamin-A
APPRALG	26S proteasome non-ATPase regulatory subunit 8
AMPPEAL	poly [ADP-ribose] polymerase tankyrase-1
APPAALL	double C2-like domain-containing protein alpha
APPLAPL1	zinc finger protein 764
APPLAPL2	abl interactor 1
APPLAPL3	KRAB domain-containing protein ZNF747
APPLAPL4	helicase SRCAP
SASPPAL	5'-3' exonuclease PLD4
APPLDAT	zinc finger protein 469
GAPHPLT	ubiquitin carboxyl-terminal hydrolase 19
SAPPLLP	protein AF-17
APPDLPR	uncharacterized protein C3orf18
APKPLPS	AT-rich interactive domain-containing protein 2
AVPTPLS	proline-rich protein 29
ASPPLLR	synaptic vesicle membrane protein VAT-1 homolog
ASPWPLA	voltage-dependent N-type calcium channel subunit alpha-1B
APPRLPA	rho GTPase-activating protein 33
ASPRPLQ	SH3 and multiple ankyrin repeat domains protein 3
ASTPPLP	origin recognition complex subunit 1
ASPPPLG	protein scribble homolog
ASPPQLP	protein transport protein Sec16A
ASRPPLP	disintegrin and metalloproteinase domain-containing protein 15
AHPPRLS	calcium-responsive transactivator
APRPLQP	4-hydroxybenzoate polyprenyltransferase, mitochondrial
SAPPRVL	mucin-1-like
APPGVLP	uncharacterized protein C7orf26
SAPGPGL	chromobox protein homolog 6
APGPLVA1	matrix metalloproteinase-17
APGPLVA2	matrix metalloproteinase-17 preproprotein
VAPTPVL	eukaryotic translation initiation factor 4 gamma 1
SKAPPPL	zinc finger protein 469
SVAPPTL	olfactory receptor 14K1
APIPPTL	E3 SUMO-protein ligase PIAS3
ARPPPPL1	activated CDC42 kinase 1
ARPPPPL2	C-type lectin domain family 2 member L
ARPPPPL3	zinc finger MYM-type protein 4
ARPPPPL4	beta-1,4-galactosyltransferase 1
ARPPPPL5	zinc finger homeobox protein 3
ARPPPPL6	myb-related transcription factor, partner of profilin
HAQPPLH	arginine-glutamic acid dipeptide repeats protein
ESSPGKR	spectrin beta chain, non-erythrocytic 1
SSPVVID	fibronectin
YSSPVII	rho guanine nucleotide exchange factor 10
SSHGAPV	R3H domain-containing protein 1
WSSPIFQ	UPF0602 protein C4orf47
FSSQPHQ	caprin-1
SWSQGPR	nucleolar protein 4-like
SSGAPQD	nuclear receptor corepressor 2
SSHEVWK	DNA-directed RNA polymerase III subunit RPC6
SKSPEKH	telomere repeats-binding bouquet formation protein 2
ALRTASG	cytochrome b561 domain-containing protein 2
ARLSSTV	kinesin-like protein KIF17
THARLST1	cadherin-17
THARLST2	cadherin-17 precursor
SASTTST	mucin-5AC precursor
ALRDTLT	rho guanine nucleotide exchange factor 15
ASTHSTT	mucin-17 precursor
EAERLTT	gap junction alpha-8 protein
ASMRHVT	regulator of G-protein signaling protein-like
ARLIVTG1	hemicentin-2
ARLIVTG2	hemicentin-2 precursor
GGARSTD1	protein FAM171A2
GGARSTD2	protein FAM171A2 precursor
GARSAEG1	protein FAM171A2
GARSAEG2	protein FAM171A2 precursor
VALTISA	hyaluronan synthase 1
TARSWTG	ATP-dependent RNA helicase DHX29
TTGALST	period circadian protein homolog 3
RITSAEG	olfactory receptor 2K2
RTSARGS	actin-binding LIM protein 1
SLASVLT	NACHT, LRR and PYD domains-containing protein 11
SDLSMRT	F-box/LRR-repeat protein 7
SEVLTHD	protein Aster-C
SLALEKT	forkhead box protein I1
LSLSFTR1	adhesion G-protein coupled receptor V1
LSLSFTR2	adhesion G-protein coupled receptor V1 precursor
SLRSTEG	importin-4
SLRSLST	pecanex-like protein 1
SVLHWST	transmembrane protein 218
SHKLLHT	zinc finger protein ZFAT
EVSLTQK1	OCIA domain-containing protein 1
EVSLTQK2	nuclear pore complex protein Nup98-Nup96
SLYRLGT	sodium- and chloride-dependent GABA transporter 2
SSVSLTA	zinc finger CCCH-type antiviral protein 1
SYSVLTP	dedicator of cytokinesis protein 6
SSELAFT	inactive ubiquitin carboxyl-terminal hydrolase MINDY-4B
ESSHLAT	protein maestro
VSLVAHT	olfactory receptor 5AR1
ESRLHTP1	olfactory receptor 4D10
ESRLHTP2	olfactory receptor 4D11
ESRLHTP3	olfactory receptor 4D6
SRHLILT	whirlin
SDNKLTE1	leucine-rich repeat and death domain-containing protein 1
SDNKLTE2	leucine-rich repeat serine/threonine-protein kinase 1
QAPAGPP	E3 ubiquitin-protein ligase TRIM7
AATPGPP1	protein TAMALIN
AATPGPP2	dnaJ homolog subfamily B member 13
ASSPPPH	apoptotic chromatin condensation inducer in the nucleus
AAPGGRP	CMRF35-like molecule 1
AGAPRPA1	Homeobox protein cut-like 1
AGAPRPA2	protein CASP
APHAPHP	stromal interaction molecule 2
AKAPPPP	dedicator of cytokinesis protein 5
YAAPPPQ	E3 ubiquitin ligase RNF157
APPRAVP	laminin subunit alpha-4
APPRPAK	SH3 and PX domain-containing protein 2B
APWRMPE	argininosuccinate synthase
AQSPGPP	rho guanine nucleotide exchange factor 15
RSASPPP	splicing factor, arginine/serine-rich 19
ATPVPPP	dedicator of cytokinesis protein 5
APPQVPQ	MAGE-like protein 2
SDAVPPP1	hemicentin-1
SDAVPPP2	hemicentin-1 precursor
SAGPRPP	epsin-3
DEAPRPP	misshapen-like kinase 1
APRGAGP1	RNA-binding protein with serine-rich domain 1
APRGAGP2	RNA binding motif protein, X-linked-like-1
APGRGPG	voltage-dependent T-type calcium channel subunit alpha-1I
AIPPRQP1	son of sevenless homolog 1
AIPPRQP2	son of sevenless homolog 2
ESAPRQP	uncharacterized protein C9orf50
AWVPGPP	rho GTPase-activating protein 33
AGRPIPP	teneurin-2
LAPQRPP	calpain-12
LAPGPAP1	steroid hormone receptor ERR1
LAPGPAP2	KICSTOR complex protein SZT2
LAPGPAP3	UPF0450 protein C17orf58
LAPGPAP4	period circadian protein homolog 1
LAPGPAP5	exosome complex component MTR3
APPAEKP	phospholipid phosphatase-related protein type 3
SAPPPIT	E3 ubiquitin-protein ligase Hakai
APPPKKI	phosphatidylinositol 3,4,5-trisphosphate 5-phosphatase 1
APRPVPA	ubiquitin carboxyl-terminal hydrolase 6
AVPPQPQ	paired box protein Pax-7
APRPGPP1	motile sperm domain-containing protein 3
APRPGPP2	ATR-interacting protein
IAPPGPP	titin
APPKPPE	zinc finger homeobox protein 2
IAPRPPN	oxysterol-binding protein-related protein 1
SAPQREP	A disintegrin and metalloproteinase with thrombospondin motifs 9
DAPREPC1	low-density lipoprotein receptor-related protein 3
DAPREPC2	low-density lipoprotein receptor-related protein 3 precursor
SAALALS	aquaporin-3
ASALLFS1	WASH complex subunit 2A
ASALLFS2	WASH complex subunit 2C
SADSLLS	nesprin-1
SALAELS	plexin-B3
SAALSTV	tumor protein D54
SALSGKS	nesprin-2
LSAALSS	calmodulin-regulated spectrin-associated protein 3
ASSALSS1	tetratricopeptide repeat protein 28
ASSALSS2	muscular LMNA-interacting protein
SAGLSPS	transcription factor HIVEP3
SALSLIT	calcium-transporting ATPase type 2C member 2
SLAASLS1	von Willebrand factor A domain-containing protein 8
SLAASLS2	dmX-like protein 2
AGSLSLS	homeobox protein EMX1
SALSSVG	zinc finger and BTB domain-containing protein 11
SALAVSS	vertnin
SASNLSL	sodium bicarbonate cotransporter 3
SNASQLS	histamine H2 receptor
SASLSSA1	cAMP-specific 3',5'-cyclic phosphodiesterase 4C
SASLSSA2	baculoviral IAP repeat-containing protein 6
SASLSSA3	ribosomal L1 domain-containing protein 1
STLHSLS	contactin-5
SAYGTLS	pleckstrin homology domain-containing family G member 5
DSSADLS	tight junction protein ZO-3
ELSLKSR	coiled-coil domain-containing protein 13
SSALSTP	protein AF-10
SSAFLFS	ATP-sensitive inward rectifier potassium channel 11
SAGSLSP	RAB11-binding protein RELCH
SLALSTL1	proteinase-activated receptor 4
SLALSTL2	proteinase-activated receptor 4 preproprotein
SANSSAG	zinc finger and SCAN domain containing 29
GSLSGLS	transmembrane and coiled-coil domains protein 2
SAKLLSL	rho guanine nucleotide exchange factor 38
SALTTSS	myocardin
SSASLSL1	N-acetyllactosaminide beta-1,3-N-acetylglucosaminyltransferase 4
SSASLSL2	sorbin and SH3 domain-containing protein 2
QLANSLS	spectrin beta chain, non-erythrocytic 2
HSSALSS	rap guanine nucleotide exchange factor 1
SSASLSS	zinc finger homeobox protein 3
LSALKLS	transcription factor GATA-4
LSALSLG1	pigment epithelium-derived factor
LSALSLG2	trimeric intracellular cation channel type A
SEALSPL	EP300-interacting inhibitor of differentiation 2B
SLALSAP1	C-C motif chemokine 4-like
SLALSAP2	striatin-4
SLALSAP3	C-C motif chemokine 4-like precursor
TSAVSLS	zinc finger protein 644
VNSALSP	spectrin beta chain, non-erythrocytic 5
SLRALAS	kinesin-like protein KIF26A
SLANLSR	zinc finger protein 526
SLTSLSL1	PHD finger protein 3
SLTSLSL2	synaptosomal-associated protein 47
SLTSLSL3	collagen alpha-3(V) chain
SLTSLSL4	collagen alpha-3(V) chain preproprotein
SSALSLA	probable guanine nucleotide exchange factor MCF2L2
QSALGSS	catenin delta-2
SLSLSLP1	sorbin and SH3 domain-containing protein 1
SLSLSLP2	arf-GAP with Rho-GAP domain, ANK repeat and PH domain-containing protein 1
SLSLSLP3	cAMP-specific 3',5'-cyclic phosphodiesterase 4A
SLQARLS1	myosin phosphatase Rho-interacting protein
SLQARLS2	centromere protein F
SLSLSLL	unhealthy ribosome biogenesis protein 2 homolog
SLSGLAS1	peroxisomal membrane protein 11C
SLSGLAS2	protein FAM161B
SLSLRSN1	leucine-rich repeat and transmembrane domain-containing protein 2
SLSLRSN2	leucine-rich repeat and transmembrane domain-containing protein 2 precursor
SLSLRSN3	SH2 domain-containing adapter protein B
SLHSLTS	HAUS augmin-like complex subunit 3
LNRSLSA	calcium-binding protein 8
STLSLSR	coiled-coil domain-containing protein 60
QSTQLSS	prominin-1
TSLTSLS	LIM homeobox transcription factor 1-beta
STDLSYS	transient receptor potential cation channel subfamily M member 8
SLASLHF	protein PAT1 homolog 2
SLQSLSS	homeobox protein PKNOX1
ESLASLH	zinc finger protein PLAGL1
QLHSLSN	GDNF-inducible zinc finger protein 1
SFRLALS	threonine--tRNA ligase, mitochondrial
NELSFLS	AMP deaminase 3
DLSFLPG	oxidative stress-induced growth inhibitor 1
DSLLPLQ1	AT-hook DNA-binding motif-containing protein 1
DSLLPLQ2	signal-induced proliferation-associated 1-like protein 3
LDSLPLV	vimentin
VDLSFLP	TATA box-binding protein-like 2
QDLSLRP	L-fucose kinase
GDSLLLP	HCLS1-binding protein 3
SLSQLFP	transmembrane and coiled-coil domain-containing protein 4
SFLLPVT	testis anion transporter 1
SGLSTLP	aurora kinase B
GHVSLLP	ATP-dependent zinc metalloprotease YME1L1
SGHSLPL	protein GREB1
SSALGVP	PHD finger protein 12
LSLPLTQ1	myotubularin-related protein 12
LSLPLTQ2	RNA polymerase II-associated protein 1
GLSLPLG1	centrosome and spindle pole-associated protein 1
GLSLPLG2	interleukin-9 receptor
WLSLPLT	olfactory receptor 56B4
SHLLPLV	desumoylating isopeptidase 1
SLASLPV	magnesium transporter NIPA2
SLSLPLL	hematopoietic cell signal transducer
SLSLPWL	CMRF35-like molecule 9
SLKLPPV	puratrophin-1
SVSLSLP	putative TBC1 domain family member 29
SLGSLPA	pro-neuregulin-2, membrane-bound isoform
SLHFSLP	neuron navigator 2
VLSALPA	transmembrane protein 239
SLLHPLF	NACHT, LRR and PYD domains-containing protein 6
SLSLLLP	cytochrome c oxidase assembly protein COX15 homolog
SLLPDVL	phospholipid-transporting ATPase IH
SLQLSLP	NHS-like protein 1
SLNVSLP1	integrin alpha-IIb
SLNVSLP2	integrin alpha-IIb preproprotein
SLQLGPL	transmembrane protein 164
SYSLPLR	nuclear envelope integral membrane protein 1
NNSLHPT	histone-lysine N-methyltransferase 2D
SVSALRP	plasmolipin
SLSLPFP	E3 ubiquitin-protein ligase CBLL2
QLSLLPR	squamous cell carcinoma antigen recognized by T-cells 3
SGSLLLP	transmembrane protein 184B
SGQLALP	RCC1 domain-containing protein 1
SDKLSLP	gamma-aminobutyric acid receptor subunit pi
SSQLPLG1	titin
SSQLPLG2	ATP5J2-PTCD1 fusion protein
SSQLPLG3	pentatricopeptide repeat-containing protein 1, mitochondrial
SSVLGPL	cilia- and flagella-associated protein 46
SESLPLT	FERM and PDZ domain-containing protein 1
SSELSLP	interleukin-17 receptor D
SSKSLLP	oxysterol-binding protein-related protein 3
DVLSLPG	B-cell CLL/lymphoma 6 member B protein
YSFSLPT	protocadherin gamma-B5
FLSLPYG	solute carrier family 26 member 9
HSSGARP	latent-transforming growth factor beta-binding protein 4
QLSILPR	rho GTPase-activating protein 25
SLSLPWR	tektin-3
VSGLPKV	obscurin
MALDSLL	protein FAM193B
MTSLLTT	small cell adhesion glycoprotein
MSLESLL	uncharacterized protein C20orf194
MLDVSKL	complement C2
MNSKLSL	POTE ankyrin domain family member B3
VMQSVLG	sodium-dependent phosphate transport protein 2C
MMERMSL1	U3 small nucleolar RNA-associated protein 14 homolog A
MMERMSL2	U3 small nucleolar RNA-associated protein 14 homolog C
MSLDQLY	pyridine nucleotide-disulfide oxidoreductase domain-containing protein 2
MQGTSLG	protein LMBR1L
MSRPDLI1	frizzled-3
MSRPDLI2	frizzled-3 precursor
YLPKSLP	solute carrier organic anion transporter family member 1C1
YPRLLPL	protein transport protein Sec24C
KPFLLST	homeobox protein DBX2
YLLPARL	oxygen-regulated protein 1
YLLPPAL	delta-like protein 3
YPRTPGP	telomerase-binding protein EST1A
YPSLTNR	aryl hydrocarbon receptor nuclear translocator
VYLPLSR	semaphorin-6C
YPTSLTS	mucin-3A precursor
YPPLSQP	linker for activation of T-cells family member 1
YPLLLLT	exportin-2
YQLPIPR	exonuclease mut-7 homolog
YQKLLPL	ganglioside-induced differentiation-associated protein 2
YRPVSQG	WD repeat-containing protein 81
YPGGRVT	interleukin-1 receptor type 2
SASTSAL	solute carrier family 35 member F4
SASTSLI	cytochrome P450 26B1
SSSTSLH1	sodium/potassium/calcium exchanger 1
SSSTSLH2	amyloid-beta A4 precursor protein-binding family A member 1
SASTSPL1	putative E3 ubiquitin-protein ligase UNKL
SASTSPL2	protein bassoon
SGSTLTT	transcription factor TFIIIB component B'' homolog
SSATLLA	hemojuvelin
HSGSTLA	inhibitory synaptic factor 1
HSSSRLT	transcriptional activator GLI3
SSALTSL	delphilin
SSKLTPL	flagellum-associated coiled-coil domain-containing protein 1
SSTALRS	inositol hexakisphosphate and diphosphoinositol-pentakisphosphate kinase 2
SSTASLR1	alpha-2-macroglobulin
SSTASLR2	pregnancy zone protein
SSTASLR3	pregnancy zone protein precursor
SSTLLRS	carbohydrate-responsive element-binding protein
SSTLWAL	phosphatidylinositol-glycan biosynthesis class W protein
SSTASRL	solute carrier family 22 member 5
SSTAASL1	protein FAM71E1
SSTAASL2	phospholipid phosphatase 5
SSTGAAA	TSC22 domain family protein 2
SSGTSLL1	centrosomal protein of 162 kDa
SSGTSLL2	CDKN2A-interacting protein
SSGTSLL3	unconventional myosin-IXa
SSGTSLL4	S100P-binding protein
SLSSTLL	zinc finger protein 48
SSQTPSL	prickle-like protein 2
SSTLSPF1	tumor necrosis factor receptor superfamily member EDAR
SSTLSPF2	tumor necrosis factor receptor superfamily member EDAR precursor
SSTLSQH	zinc finger protein 724
SSTLSFL	pecanex-like protein 2
SSTLAAL	zinc finger protein 827
SSTLATT1	proprotein convertase subtilisin/kexin type 5
SSTLATT2	furin
SSTSVPL	nuclear distribution protein nudE homolog 1
SESTPSL	mucin-3A precursor
SSTSLPP	protein GVQW3
SSQTSLG	myomesin-2
STSTSTL	zinc finger protein 532
SESLTTL1	protein sidekick-2
SESLTTL2	protein sidekick-2 precursor
SSTGAQA	T-box transcription factor TBX10
SFSWTGA1	sialic acid-binding Ig-like lectin 11
SFSWTGA2	sialic acid-binding Ig-like lectin 10
SFSWTGA3	sialic acid-binding Ig-like lectin 16 precursor
AAADGSL1	probable ATP-dependent RNA helicase DDX31
AAADGSL2	RUS family member 1
AAAIRSL	probable E3 ubiquitin-protein ligase HECTD4
AVARASL	beta-secretase 2
AASSAGL	E3 ubiquitin-protein ligase UBR5
AANSNGL	SH3 domain-binding protein 4
GAAASVL	TBC1 domain family member 16
AALGSGL	protein phosphatase Slingshot homolog 3
AALRSPL	mitogen-activated protein kinase kinase kinase 13
AEALSPL	Nance-Horan syndrome protein
AASDGSL	DNA-directed RNA polymerase I subunit RPA43
AASGPHL	uncharacterized protein C16orf96
AASLQGH	homeobox protein Nkx-2.1
AARVSLH	histone-lysine N-methyltransferase KMT5C
AAVSLAY	up-regulator of cell proliferation
ALPADSL	protein-tyrosine sulfotransferase 2
ANASDLP1	heat shock 70 kDa protein 4L
ANASDLP2	heat shock 70 kDa protein 4
ALQASLN	separin
AAGISLL	rap1 GTPase-activating protein 1
ALASGLL	rhomboid domain-containing protein 3
AASLPRK	aurora kinase A-interacting protein
HAASALI	ran-binding protein 6
AAISLLP	copine-4
HAALPSL	tumor necrosis factor receptor superfamily member 14
AAYSLLL	phosphatidylinositol 4-kinase alpha
AHTASLV	hydrocephalus-inducing protein homolog
AIGATSL	GTPase-activating protein and VPS9 domain-containing protein 1
VAIPASL	solute carrier family 17 member 9
AASQLAV	ubiquitin conjugation factor E4 B
AMGALSL	leucine-rich repeat-containing protein 74B
APVASLH	POU domain, class 2, transcription factor 1
APASMLP	PR domain zinc finger protein 2
AHGASGL	disintegrin and metalloproteinase domain-containing protein 33
AVPASLV	calmodulin-binding transcription activator 2
AASMPEL	protein FAM13B
ARDPASL	glutamate receptor ionotropic, NMDA 3B precursor
LRAASLV	protein Lines homolog 1
AGLAQSL	sal-like protein 1
AAVSSRV	G-protein coupled receptor 12
ASDASRA	protein unc-45 homolog B
AGYSVSR	beta-1,4-galactosyltransferase 5
SAPASSR	liprin-alpha-3
APSSASR	coiled-coil domain-containing protein 187
ASSASMR	igLON family member 5 precursor
APSMASR	acyl-CoA dehydrogenase family member 10
ASGESSR	pseudouridine-5'-phosphatase
ASTDSRV	lipoxygenase homology domain-containing protein 1
AVSGSRQ	RUN and FYVE domain-containing protein 4
ASEVSRN	E3 ubiquitin-protein ligase HECW1
AEQSSRL	dolichyl-diphosphooligosaccharide--protein glycosyltransferase subunit 2
ASGSVRA	tRNA pseudouridine synthase-like 1
AISSRSV	ubiquitin carboxyl-terminal hydrolase 25
ASQSRSL	interferon lambda receptor 1
LATSTSR	potassium voltage-gated channel subfamily V member 2
GSASMSR	protein FAM189A1
LASNSIR	anaphase-promoting complex subunit 7
TAAARLL	citrate synthase, mitochondrial precursor
YAARLSG	insulin-degrading enzyme
ALASTRL	forkhead box protein R1
MAASWRL	pyruvate dehydrogenase protein X component, mitochondrial
TAAVART	leucine-rich repeat-containing protein 14
AATSLLS1	URG7 protein
AATSLLS2	ATP-binding cassette sub-family C member 6
AAMTLRT	ubiquitin-conjugating enzyme E2 K
RAATVTL	HLA class II histocompatibility antigen, DQ beta 1 chain
GTAALTV	leukotriene A-4 hydrolase
ADASRGL	malignant fibrous histiocytoma-amplified sequence 1
AEASRHL	chondroitin sulfate proteoglycan 4 precursor
TAARSLT	E3 ubiquitin-protein ligase UBR4
QANARLT	testis-specific protein 10-interacting protein
TANSARL	glial fibrillary acidic protein
IAVPARL	uncharacterized protein C4orf54
LSAARTL	teneurin-4
GSLTSLD	potassium voltage-gated channel subfamily V member 1
SLTPSLQ	transmembrane protein 214
HSNSLTR	cell adhesion molecule-related/down-regulated by oncogenes
TSILTSL	C2 domain-containing protein 3
SLTSDPL	arginine-glutamic acid dipeptide repeats protein
SLTARSL1	thyroglobulin
SLTARSL2	thyroglobulin precursor
SLTSQLT	caspase recruitment domain-containing protein 11
NSTVSGL	inaD-like protein
SFTPTSL	armadillo-like helical domain-containing protein 4
SMLTSTL	mucin-17 precursor
STNISRD	fibrous sheath-interacting protein 2
STSTPLT	proline and serine-rich protein 1
YSTPSFM	cullin-9
NSTKFSL	transmembrane emp24 domain-containing protein 9 precursor
VSTSLTS	mucin-17 precursor
YLFSPNP	two pore calcium channel protein 1
YLWTEVT	ryanodine receptor 3
YLAQIRT	ras association domain-containing protein 8
IPAFLVT1	peptidase inhibitor 16
IPAFLVT2	peptidase inhibitor 16 precursor
IPFTATL1	DNA repair protein complementing XP-G cells
IPFTATL2	BIVM-ERCC5 protein
IPSLTAG	ribosome-releasing factor 2, mitochondrial
IPTYGRT	oviduct-specific glycoprotein precursor
IPHTSKV	protein WWC2
IPTTSTT	mucin-5AC precursor
IPAKCLQ	zinc phosphodiesterase ELAC protein 2
FPRPHSS	fat storage-inducing transmembrane protein 1
FPGLPSP	proline and serine-rich protein 1
FPGPSAR	histone-lysine N-methyltransferase PRDM9
FPPSPFP	tyrosine-protein phosphatase non-receptor type 23
FPGAFPS	zinc finger protein 804B
FPPPPPS	ras-associated and pleckstrin homology domains-containing protein 1
HAATPPT	serine/threonine-protein phosphatase 4 regulatory subunit 1
ARTAPPR	WAS/WASL-interacting protein family member 3
ADRTAPP1	semaphorin-6B
ADRTAPP2	semaphorin-6B precursor
AVTFPGP	growth/differentiation factor 8 preproprotein
ATRDPGP	PH and SEC7 domain-containing protein 2
ATGRPPF	mitogen-activated protein kinase kinase kinase 6
ATMPIGP	synaptotagmin-2
SLGLPVP	zinc finger protein 2
SLATLIP	nucleus accumbens-associated protein 2
SLLTPPL	RELT-like protein 2
SLLTLPL	E3 ubiquitin-protein ligase MARCHF6
SLLALPP	claudin-17
SLTLLPP	ankyrin and armadillo repeat-containing protein
SLLPTEP1	dixin
SLLPTEP2	olfactomedin-like protein 2A
SLLALTP	ventral anterior homeobox 2
SLTALPV	ATP synthase subunit alpha, mitochondrial
SLTLPIT	ORC ubiquitin ligase 1
SLTVLTP	kazal-type serine protease inhibitor domain-containing protein 1
SLLPVPP	sialidase-4
SLQATPH	proline-rich protein 36
GSLAWLP	protein FAM166A
NLPLLPT1	C-C motif chemokine 16
NLPLLPT2	C-C motif chemokine 16 precursor
NPLLYSG	olfactory receptor 9G4
NPDLVSL	NF-kappa-B inhibitor alpha
NPLVFLS	HAUS augmin-like complex subunit 3
QNLLSVS	fumarylacetoacetase
NPLLLSS	histone-lysine N-methyltransferase ASH1L
NLLAKLQ	epidermal growth factor receptor kinase substrate 8-like protein 2
NILLTEP1	serine/threonine-protein kinase TAO3
NILLTEP2	serine/threonine-protein kinase TAO1
NQLPLVV	rabankyrin-5
NLTLRDL	hormone-sensitive lipase
NLTLLAG	protein sidekick-1
NFNLGRA	thyroid adenoma-associated protein
RVSLSTI	vomeronasal type-1 receptor 1
GSLSTTS	runt-related transcription factor 3
HPSLSTT	plakophilin-4
SVELSTS	activated CDC42 kinase 1
LSLSRTT	forkhead box protein D3
LTSGSVF	hepcidin preproprotein
SILSART	protein regulator of cytokinesis 1
SLSTTSR	DNA polymerase iota
SLGSTTP	zinc finger protein 827
SFGILST1	Uncharacterized LOC116804918
SFGILST2	alpha-tectorin precursor
YSLSTGS	teneurin-2
SLSTAIV	major facilitator superfamily domain-containing protein 10
SLSTVAN	calmodulin-regulated spectrin-associated protein 3
SLRSIVD	ATP-binding cassette sub-family A member 13
SRLMSIV	protein furry homolog-like
NALPVVS	claspin
QLLLPVS	myocardin-related transcription factor B
LLPVSNV	transmembrane and coiled-coil domain-containing protein 6
NLPSHLP	polyhomeotic-like protein 3
QLVLTPS	msx2-interacting protein
NLKVPDS	cTAGE family member 2
MSSTSSW	von Willebrand factor A domain-containing protein 5B1
MTSRSTS	nuclear autoantigen Sp-100
MSSHTSS	DNA-binding protein RFX7
MSSTSVH	probable E3 ubiquitin-protein ligase MARCHF10
SMSTSSV	AKT-interacting protein
FLPASTS1	ankyrin repeat and KH domain-containing protein 1
FLPASTS2	ANKHD1-EIF4EBP3 protein
LPQSTRS	sodium/hydrogen exchanger 11
LPSTFAS	keratinocyte differentiation factor 1
LRPSAAA	DNA-binding protein RFX2
LERPYTS	sialic acid synthase
NLAGPVV	neurobeachin
FNLPPRL	arrestin domain-containing protein 5
NLPLPGY	protein MTO1 homolog, mitochondrial
NLLNPKG	phospholipase A-2-activating protein
NLGPENC	DENN domain-containing protein 4C
SALTVHC	zinc finger protein 223
SATLAVH	zinc finger protein 691
SLQTLVG	transmembrane protein 39A
SLTHRLH	placental protein 13-like
STYVLHE	zinc finger protein 460
SLVTVLV	translocation protein SEC63 homolog
TLSLRPL	hydroxyproline dehydrogenase
TLSLLPL	retinol dehydrogenase 16
TGLSGLL	rho GTPase-activating protein 40
TLSMLHL	NLR family CARD domain-containing protein 3
TVLGSLL	nucleolar protein 9
GTLNSLL	solute carrier family 43 member 3
TLSPLLS	retrotransposon Gag-like protein 9
VNLTSLL	bestrophin-3
VTSLILP	mucin-16
NTSLAQL	seven in absentia homolog 3
QTLSLLQ	WD repeat-containing protein 64
TLASLQL	cullin-9
TSLSVLL	ubinuclein-1
TLSSRLL	protoheme IX farnesyltransferase, mitochondrial
TLDRSLL	thiosulfate sulfurtransferase
TLNSLLT	solute carrier family 43 member 3
TSKVILL	C1GALT1-specific chaperone 1-like protein
NLPSNML1	BPI fold-containing family B member 6
NLPSNML2	BPI fold-containing family B member 6 precursor
NLPSSSS	muscle, skeletal receptor tyrosine-protein kinase
NILSPSN	protein prune homolog 2
STMRTLS	polyadenylate-binding protein 1-like
STAYLSP	mixed lineage kinase domain-like protein
STAILVS	receptor-type tyrosine-protein phosphatase S
STNPLNS	diacylglycerol lipase-alpha
STRPTLS	metalloprotease TIKI1
STMTPMS	mediator of RNA polymerase II transcription subunit 12
STVLNSH	uncharacterized protein KIAA0232
YGSQTLS	phospholipase B-like 1 precursor
NSTHNLK	claudin-20 precursor
STLSLAA	1-phosphatidylinositol 4,5-bisphosphate phosphodiesterase gamma-2
LSHTSLA	putative maltase-glucoamylase-like protein FLJ16351
STLITAV	F-box only protein 33
SNTSLSP	calmodulin-binding transcription activator 1
SLTSHLA	peptidyl-prolyl cis-trans isomerase CYP95-like
SMLTSLA	zinc finger protein GLI2
STSTLTA	E3 ubiquitin-protein ligase HECTD1
STGSGRA	cyclic AMP-responsive element-binding protein 3-like protein 3
STPSRLA1	FTS and Hook-interacting protein
STPSRLA2	WD repeat-containing protein 6
STLSTAS	sodium-dependent neutral amino acid transporter B(0)AT1
STSSPLA	zinc finger protein 30
STLADTA	threonine--tRNA ligase, mitochondrial
STSLAGA	host cell factor 1
NSTLTTA	mediator of RNA polymerase II transcription subunit 13
NGYSTSA	DNA polymerase delta catalytic subunit
TLSALPS1	leukocyte immunoglobulin-like receptor subfamily B member 3
TLSALPS2	leukocyte immunoglobulin-like receptor subfamily A member 2
TLSALPS3	leukocyte immunoglobulin-like receptor subfamily A member 3
TLSALPS4	leukocyte immunoglobulin-like receptor subfamily A member 1
TLSALPS5	leukocyte immunoglobulin-like receptor subfamily B member 4
TLSALPS6	leukocyte immunoglobulin-like receptor subfamily A member 5
TLSALPS7	leukocyte immunoglobulin-like receptor subfamily A member 6
TLSALPS8	leukocyte immunoglobulin-like receptor subfamily A member 6 precursor
TLSALPS9	leukocyte immunoglobulin-like receptor subfamily A member 4 precursor
TLSPALS	involucrin
TFGSLSQ	nuclear pore complex protein Nup214
TLSPVLS	2-phosphoxylose phosphatase 1
TPLASLS	E3 ubiquitin-protein ligase TTC3
TPVLSLS	protein KIAA0100
TLSLSTV	calmodulin-regulated spectrin-associated protein 3
TLSLLSV	chondroitin sulfate synthase 2
TLLSLSH	RAB11-binding protein RELCH
TIVSLAS	COP9 signalosome complex subunit 7b
LVLSTPA	cyanocobalamin reductase / alkylcobalamin dealkylase
VLSDTPT1	cadherin-20
VLSDTPT2	cadherin-20 preproprotein
VPLSTPT	N-alpha-acetyltransferase 25, NatB auxiliary subunit
IPLSTTP	mucin-17 precursor
VLKSSTP	transducin-like enhancer protein 1
NLHRTSS	plakophilin-2
NLQALKG	vacuolar protein sorting-associated protein 54
NLPLDIS	tudor domain-containing protein 10
NLLNEFS	unconventional myosin-Va
LTMSLPS	integrin alpha-D
FNTFSLP	tRNA (guanine(10)-N2)-methyltransferase homolog
TVSLQVS	Golgi-specific brefeldin A-resistance guanine nucleotide exchange factor 1
TTSLPVS1	serine-rich coiled-coil domain-containing protein 1
TTSLPVS2	mucin-4
TLVPGVS	helicase SRCAP
TFISLVS	zinc finger protein 627
SVLVTNL	alpha-2-macroglobulin-like protein 1
GSNMTLI	latent-transforming growth factor beta-binding protein 3
MSVHYTL	inositol 1,4,5-trisphosphate receptor-interacting protein-like 2 precursor
TYMPSTL1	gamma-aminobutyric acid receptor subunit beta-1
TYMPSTL2	gamma-aminobutyric acid receptor subunit beta-1 precursor
YSLTGGS	leucine rich adaptor protein 1
SLSEDQV	piezo-type mechanosensitive ion channel component 2
GNLSVLD1	olfactory receptor 3A1
GNLSVLD2	olfactory receptor 3A2
GNLSVLD3	olfactory receptor 3A3
EYVTSIL	protein virilizer homolog
